# Supplementary material for: Positive selection in development and growth rate regulation genes involved in species divergence of the genus Radix
Source: BMC Evol Biol. 2015 Aug 19;15:164. doi: 10.1186/s12862-015-0434-x (PMC4539673; doi:10.1186/s12862-015-0434-x)
Supplement: Additional file 4: — Selected genes with annotations. (XLSX 35 kb) [file 12862_2015_434_MOESM4_ESM.xlsx]

## Sheet: results
cluster	paml	treesaap	mktest	TS-Paml	TS-MK	Paml-MK	only 1 method	all	description	GO-terms	GO-terms	GO-terms	GO-terms
111248	1	1	1	1	1	1	0	1	mannosyl-oligosaccharide alpha- -mannosidase isoform	integral to membrane(GO:0016021)	determination of adult lifespan(GO:0008340)	mannosyl-oligosaccharide 1,2-alpha-mannosidase activity(GO:0004571)	calcium ion binding(GO:0005509)
111317	1	1	1	1	1	1	0	1	signal recognition particle 54 kda protein	nematode larval development(GO:0002119)	GTP binding(GO:0005525)	SRP-dependent cotranslational protein targeting to membrane(GO:0006614)	reproduction(GO:0000003)	nucleoside-triphosphatase activity(GO:0017111)	signal recognition particle(GO:0048500)	7S RNA binding(GO:0008312)
111407	1	1	1	1	1	1	0	1	NA
111416	1	1	1	1	1	1	0	1	dolichyl-diphosphooligosaccharide--protein glycosyltransferase 48 kda subunit	positive regulation of growth rate(GO:0040010)	protein complex(GO:0043234)	protein N-linked glycosylation via asparagine(GO:0018279)	integral to membrane(GO:0016021)	microsome(GO:0005792)	nematode larval development(GO:0002119)	locomotion(GO:0040011)	response to cytokine stimulus(GO:0034097)	T cell activation(GO:0042110)	embryo development ending in birth or egg hatching(GO:0009792)	dolichyl-diphosphooligosaccharide-protein glycotransferase activity(GO:0004579)	negative regulation of multicellular organism growth(GO:0040015)	endoplasmic reticulum membrane(GO:0005789)	plasma membrane(GO:0005886)
111457	1	1	1	1	1	1	0	1	eukaryotic translation initiation factor 3 subunit e	eukaryotic translation initiation factor 3 complex(GO:0005852)	hermaphrodite genitalia development(GO:0040035)	embryo development ending in birth or egg hatching(GO:0009792)	nematode larval development(GO:0002119)	translational initiation(GO:0006413)	translation initiation factor activity(GO:0003743)	growth(GO:0040007)	receptor-mediated endocytosis(GO:0006898)
111285	1	1	0	1	0	0	0	0	interleukin enhancer-binding factor 2	RNA binding(GO:0003723)	regulation of transcription, DNA-dependent(GO:0006355)	immune response(GO:0006955)	ATP binding(GO:0005524)	transferase activity(GO:0016740)	lipid storage(GO:0019915)	nucleus(GO:0005634)
111355	1	1	0	1	0	0	0	0	rna-binding protein 25	nucleic acid binding(GO:0003676)	mRNA processing(GO:0006397)	nucleotide binding(GO:0000166)
111462	1	1	0	1	0	0	0	0	heat shock protein 105 kda isoform 2	cellular process(GO:0009987)	positive regulation of biological process(GO:0048518)	macromolecule metabolic process(GO:0043170)	ATP binding(GO:0005524)	cytoplasm(GO:0005737)
111506	1	1	0	1	0	0	0	0	protein ymel-1	integral to membrane(GO:0016021)	mitochondrial inner membrane(GO:0005743)	ATP catabolic process(GO:0006200)	ATP-dependent peptidase activity(GO:0004176)	metalloendopeptidase activity(GO:0004222)	proteolysis(GO:0006508)	ATP binding(GO:0005524)	protein catabolic process(GO:0030163)
111528	1	1	0	1	0	0	0	0	transcription elongation factor spt6	RNA binding(GO:0003723)	regulation of transcription from RNA polymerase II promoter(GO:0006357)	hydrolase activity, acting on ester bonds(GO:0016788)	growth(GO:0040007)	regulation of DNA-dependent transcription, elongation(GO:0032784)	nematode larval development(GO:0002119)	transcription elongation regulator activity(GO:0003711)	embryo development ending in birth or egg hatching(GO:0009792)	nucleus(GO:0005634)
111537	1	1	0	1	0	0	0	0	ap3d1 protein	membrane coat(GO:0030117)	trans-Golgi network(GO:0005802)	Golgi membrane(GO:0000139)	eye pigment biosynthetic process(GO:0006726)	growth(GO:0040007)	protein transporter activity(GO:0008565)	regulation of sequestering of zinc ion(GO:0061088)	intracellular protein transport(GO:0006886)	vesicle-mediated transport(GO:0016192)	embryo development ending in birth or egg hatching(GO:0009792)	nematode larval development(GO:0002119)	antigen processing and presentation, exogenous lipid antigen via MHC class Ib(GO:0048007)	zinc ion transport(GO:0006829)	body morphogenesis(GO:0010171)	positive regulation of NK T cell differentiation(GO:0051138)	protein localization to organelle(GO:0033365)	synaptic vesicle membrane organization(GO:0048499)	binding(GO:0005488)	endosome membrane(GO:0010008)
111575	1	1	0	1	0	0	0	0	guanine nucleotide-binding 3 homolog	regulation of cell proliferation(GO:0042127)	ferrous iron transmembrane transporter activity(GO:0015093)	ferrous iron transport(GO:0015684)	positive regulation of growth rate(GO:0040010)	GTP binding(GO:0005525)	integral to membrane(GO:0016021)	GTP catabolic process(GO:0006184)	nucleolus(GO:0005730)	nematode larval development(GO:0002119)	germ cell development(GO:0007281)	body morphogenesis(GO:0010171)	GTPase activity(GO:0003924)	regulation of multicellular organism growth(GO:0040014)	hermaphrodite genitalia development(GO:0040035)
111626	1	1	0	1	0	0	0	0	protein rack-1	polar body extrusion after meiotic divisions(GO:0040038)	positive regulation of growth rate(GO:0040010)	oviposition(GO:0018991)	receptor activity(GO:0004872)	cytokinesis after mitosis(GO:0000281)	hermaphrodite genitalia development(GO:0040035)	centrosome(GO:0005813)	protein localization to organelle(GO:0033365)	kinetochore(GO:0000776)	nematode larval development(GO:0002119)	chromosome separation(GO:0051304)	protein binding(GO:0005515)	positive regulation of locomotion(GO:0040017)	phosphorylation(GO:0016310)	kinase activity(GO:0016301)	nucleus organization(GO:0006997)	nuclear envelope(GO:0005635)	embryo development ending in birth or egg hatching(GO:0009792)
111754	1	0	1	0	0	1	0	0	deoxyhypusine hydroxylase	positive regulation of growth rate(GO:0040010)	binding(GO:0005488)	deoxyhypusine monooxygenase activity(GO:0019135)	peptidyl-lysine modification to hypusine(GO:0008612)	body morphogenesis(GO:0010171)	lipid storage(GO:0019915)	receptor-mediated endocytosis(GO:0006898)	embryo development ending in birth or egg hatching(GO:0009792)	positive regulation of multicellular organism growth(GO:0040018)
112140	1	0	1	0	0	1	0	0	cell division cycle 5-related protein	cytokinesis(GO:0000910)	precatalytic spliceosome(GO:0071011)	growth(GO:0040007)	molting cycle, collagen and cuticulin-based cuticle(GO:0018996)	DNA binding(GO:0003677)	nematode larval development(GO:0002119)	nuclear mRNA splicing, via spliceosome(GO:0000398)	germ cell development(GO:0007281)	catalytic step 2 spliceosome(GO:0071013)	embryo development ending in birth or egg hatching(GO:0009792)	gastrulation with mouth forming first(GO:0001703)	response to DNA damage stimulus(GO:0006974)
112168	1	0	1	0	0	1	0	0	protein mppb-1	metalloendopeptidase activity(GO:0004222)	proteolysis(GO:0006508)	zinc ion binding(GO:0008270)
112346	1	0	1	0	0	1	0	0	kap beta 3 protein	protein transporter activity(GO:0008565)	positive regulation of growth rate(GO:0040010)	reproduction(GO:0000003)	molting cycle, collagen and cuticulin-based cuticle(GO:0018996)	nematode larval development(GO:0002119)	protein binding(GO:0005515)	receptor-mediated endocytosis(GO:0006898)	nuclear part(GO:0044428)	embryo development ending in birth or egg hatching(GO:0009792)	ribosomal protein import into nucleus(GO:0006610)	gastrulation with mouth forming first(GO:0001703)
112375	1	0	1	0	0	1	0	0	ubiquitin conjugating enzyme protein 3	ATP binding(GO:0005524)	ubiquitin-protein ligase activity(GO:0004842)	post-translational protein modification(GO:0043687)
111205	1	0	0	0	0	0	1	0	dna damage-binding protein 1	proteasomal ubiquitin-dependent protein catabolic process(GO:0043161)	nucleotide-excision repair, DNA damage removal(GO:0000718)	gamete generation(GO:0007276)	positive regulation of growth rate(GO:0040010)	cell cycle checkpoint(GO:0000075)	Wnt receptor signaling pathway(GO:0016055)	hermaphrodite genitalia development(GO:0040035)	Cul4A-RING ubiquitin ligase complex(GO:0031464)	DNA binding(GO:0003677)	Cul4B-RING ubiquitin ligase complex(GO:0031465)	protein ubiquitination involved in ubiquitin-dependent protein catabolic process(GO:0042787)	nematode larval development(GO:0002119)	cellular response to protein stimulus(GO:0071445)	protein binding(GO:0005515)	locomotion(GO:0040011)	receptor-mediated endocytosis(GO:0006898)	nucleoplasm(GO:0005654)	embryo development ending in birth or egg hatching(GO:0009792)	cytoplasm(GO:0005737)
111306	1	0	0	0	0	0	1	0	protein phosphatase ptc7 homolog	metabolic process(GO:0008152)	phosphoprotein phosphatase activity(GO:0004721)
111417	1	0	0	0	0	0	1	0	upf0587 protein c1orf123 homolog	nucleotide binding(GO:0000166)
111674	1	0	0	0	0	0	1	0	fact complex subunit spt16	DNA repair(GO:0006281)	cytokinesis(GO:0000910)	positive regulation of viral transcription(GO:0050434)	regulation of transcription, DNA-dependent(GO:0006355)	DNA replication(GO:0006260)	molting cycle, collagen and cuticulin-based cuticle(GO:0018996)	transcription elongation from RNA polymerase II promoter(GO:0006368)	nucleus organization(GO:0006997)	chromosome(GO:0005694)	nucleoplasm(GO:0005654)	embryo development ending in birth or egg hatching(GO:0009792)	gastrulation with mouth forming first(GO:0001703)	nucleosome disassembly(GO:0006337)
111701	1	0	0	0	0	0	1	0	NA
111704	1	0	0	0	0	0	1	0	malate l-lactate dehydrogenase family protein	oxidoreductase activity(GO:0016491)	oxidation-reduction process(GO:0055114)
111760	1	0	0	0	0	0	1	0	glutamate dehydrogenase	glutamate dehydrogenase [NAD(P)+] activity(GO:0004353)	reproduction(GO:0000003)	cellular amino acid metabolic process(GO:0006520)	binding(GO:0005488)	positive regulation of growth rate(GO:0040010)	oxidation-reduction process(GO:0055114)
111775	1	0	0	0	0	0	1	0	60s ribosomal protein l4	embryo development ending in birth or egg hatching(GO:0009792)	ribosome(GO:0005840)	structural constituent of ribosome(GO:0003735)	protein binding(GO:0005515)	reproduction(GO:0000003)	determination of adult lifespan(GO:0008340)	translation(GO:0006412)
111799	1	0	0	0	0	0	1	0	hsp90 co-chaperone cdc37	positive regulation of growth rate(GO:0040010)	hermaphrodite genitalia development(GO:0040035)	body morphogenesis(GO:0010171)	protein binding(GO:0005515)	locomotion(GO:0040011)	signal transduction(GO:0007165)	receptor-mediated endocytosis(GO:0006898)	morphogenesis of an epithelium(GO:0002009)	embryo development ending in birth or egg hatching(GO:0009792)	cytoplasm(GO:0005737)	negative regulation of multicellular organism growth(GO:0040015)
111858	1	0	0	0	0	0	1	0	ataxin 3 variant ref	nuclear lumen(GO:0031981)	regulation of transcription, DNA-dependent(GO:0006355)	ubiquitin-specific protease activity(GO:0004843)	synaptic transmission(GO:0007268)	protein binding(GO:0005515)	embryo development ending in birth or egg hatching(GO:0009792)	cytoplasm(GO:0005737)
111896	1	0	0	0	0	0	1	0	utp11 protein	embryo development ending in birth or egg hatching(GO:0009792)	small-subunit processome(GO:0032040)	nematode larval development(GO:0002119)	positive regulation of growth rate(GO:0040010)	reproduction(GO:0000003)	rRNA processing(GO:0006364)	receptor-mediated endocytosis(GO:0006898)	translation(GO:0006412)
111902	1	0	0	0	0	0	1	0	protein cux-7	RNA metabolic process(GO:0016070)	protein binding(GO:0005515)	gene expression(GO:0010467)
111904	1	0	0	0	0	0	1	0	t-complex protein 1 subunit eta	protein refolding(GO:0042026)	mitochondrion(GO:0005739)	growth(GO:0040007)	chaperonin-containing T-complex(GO:0005832)	identical protein binding(GO:0042802)	hermaphrodite genitalia development(GO:0040035)	ATP binding(GO:0005524)	nematode larval development(GO:0002119)	locomotion(GO:0040011)	receptor-mediated endocytosis(GO:0006898)	unfolded protein binding(GO:0051082)	embryo development ending in birth or egg hatching(GO:0009792)
111916	1	0	0	0	0	0	1	0	d chain the structure of f1-atpase inhibited by	angiogenesis(GO:0001525)	proton-transporting ATPase activity, rotational mechanism(GO:0046961)	cilium(GO:0005929)	hydrogen-exporting ATPase activity, phosphorylative mechanism(GO:0008553)	negative regulation of cell adhesion involved in substrate-bound cell migration(GO:0006933)	receptor-mediated endocytosis(GO:0006898)	ADP biosynthetic process(GO:0006172)	hydrogen ion transporting ATP synthase activity, rotational mechanism(GO:0046933)	lipoprotein particle receptor activity(GO:0030228)	regulation of intracellular pH(GO:0051453)	ATP hydrolysis coupled proton transport(GO:0015991)	calcium ion binding(GO:0005509)	MHC class I protein binding(GO:0042288)	mitochondrial nucleoid(GO:0042645)	cell surface(GO:0009986)	plasma membrane ATP synthesis coupled proton transport(GO:0042777)	lipid metabolic process(GO:0006629)	mitochondrial proton-transporting ATP synthase complex, catalytic core F(1)(GO:0000275)	eukaryotic cell surface binding(GO:0043499)	ATP catabolic process(GO:0006200)	plasma membrane(GO:0005886)	ATP binding(GO:0005524)
111939	1	0	0	0	0	0	1	0	v-type proton atpase subunit b	proton-transporting ATPase activity, rotational mechanism(GO:0046961)	determination of adult lifespan(GO:0008340)	reproduction(GO:0000003)	growth(GO:0040007)	proton-transporting V-type ATPase, V1 domain(GO:0033180)	hydrogen ion transporting ATP synthase activity, rotational mechanism(GO:0046933)	regulation of intracellular pH(GO:0051453)	ATP hydrolysis coupled proton transport(GO:0015991)	locomotion(GO:0040011)	cell-cell adhesion(GO:0016337)	positive regulation of programmed cell death(GO:0043068)	regulation of syncytium formation by plasma membrane fusion(GO:0060142)	plasma membrane ATP synthesis coupled proton transport(GO:0042777)	embryo development ending in birth or egg hatching(GO:0009792)	response to hypoxia(GO:0001666)	nematode larval development(GO:0002119)	ATP binding(GO:0005524)
111959	1	0	0	0	0	0	1	0	cell junction protein lin-7	cell junction(GO:0030054)	protein binding, bridging(GO:0030674)	positive regulation of growth rate(GO:0040010)	oviposition(GO:0018991)	asymmetric protein localization(GO:0008105)	protein C-terminus binding(GO:0008022)	receptor binding(GO:0005102)	positive regulation of vulval development(GO:0040026)	receptor-mediated endocytosis(GO:0006898)	epidermal growth factor receptor signaling pathway(GO:0007173)
112025	1	0	0	0	0	0	1	0	superkiller viralicidic activity 2-like 2	feminization of hermaphroditic germ-line(GO:0040022)	positive regulation of growth rate(GO:0040010)	nucleic acid binding(GO:0003676)	fin regeneration(GO:0031101)	ATP-dependent helicase activity(GO:0008026)	hermaphrodite genitalia development(GO:0040035)	ATP binding(GO:0005524)	nematode larval development(GO:0002119)	positive regulation of cell division(GO:0051781)	regulation of cell proliferation(GO:0042127)	locomotion(GO:0040011)	germ cell development(GO:0007281)	morphogenesis of an epithelium(GO:0002009)	embryo development ending in birth or egg hatching(GO:0009792)	regulation of meiosis(GO:0040020)
112071	1	0	0	0	0	0	1	0	prefoldin subunit 6	hermaphrodite genitalia development(GO:0040035)	embryo development ending in birth or egg hatching(GO:0009792)	body morphogenesis(GO:0010171)	nematode larval development(GO:0002119)	protein folding(GO:0006457)	positive regulation of growth rate(GO:0040010)	unfolded protein binding(GO:0051082)	receptor-mediated endocytosis(GO:0006898)	prefoldin complex(GO:0016272)	inductive cell migration(GO:0040039)
112120	1	0	0	0	0	0	1	0	splicing factor subunit 120kda	nucleoplasm(GO:0005654)	RNA interference(GO:0016246)	regulation of cell proliferation(GO:0042127)	protein binding(GO:0005515)	nuclear mRNA 3'-splice site recognition(GO:0000389)	receptor-mediated endocytosis(GO:0006898)	U2-type spliceosomal complex(GO:0005684)	collagen and cuticulin-based cuticle development(GO:0040002)	gonad development(GO:0008406)	nucleolus(GO:0005730)	catalytic step 2 spliceosome(GO:0071013)	embryo development ending in birth or egg hatching(GO:0009792)	morphogenesis of an epithelium(GO:0002009)	regulation of meiosis(GO:0040020)	germ cell development(GO:0007281)	RNA binding(GO:0003723)	cell migration(GO:0016477)	hermaphrodite genitalia development(GO:0040035)
112126	1	0	0	0	0	0	1	0	NA
112145	1	0	0	0	0	0	1	0	fructose- -bisphosphatase	carbohydrate biosynthetic process(GO:0016051)	cytoplasm(GO:0005737)	fructose 1,6-bisphosphate 1-phosphatase activity(GO:0042132)
112203	1	0	0	0	0	0	1	0	26s protease regulatory subunit 7	peptidase activity(GO:0008233)	ubiquitin-dependent protein catabolic process(GO:0006511)	determination of adult lifespan(GO:0008340)	proteasome complex(GO:0000502)	mitochondrion(GO:0005739)	ATP catabolic process(GO:0006200)	reproduction(GO:0000003)	ATP binding(GO:0005524)	nematode larval development(GO:0002119)	ATPase activity(GO:0016887)	protein binding(GO:0005515)	embryo development ending in birth or egg hatching(GO:0009792)	nucleus(GO:0005634)
112208	1	0	0	0	0	0	1	0	snw domain-containing protein 1	uterus development(GO:0060065)	oviposition(GO:0018991)	nucleolus(GO:0005730)	growth(GO:0040007)	hermaphrodite genitalia development(GO:0040035)	molting cycle, collagen and cuticulin-based cuticle(GO:0018996)	chromatin(GO:0000785)	vulval development(GO:0040025)	Notch binding(GO:0005112)	locomotion(GO:0040011)	nuclear mRNA splicing, via spliceosome(GO:0000398)	germ cell development(GO:0007281)	catalytic step 2 spliceosome(GO:0071013)	negative regulation of transcription, DNA-dependent(GO:0045892)	embryo development ending in birth or egg hatching(GO:0009792)
112220	1	0	0	0	0	0	1	0	NA
112229	1	0	0	0	0	0	1	0	elongation factor 2	translation elongation factor activity(GO:0003746)	translational elongation(GO:0006414)	GTP catabolic process(GO:0006184)	GTPase activity(GO:0003924)	GTP binding(GO:0005525)
112237	1	0	0	0	0	0	1	0	coatomer subunit gamma-2	COPI vesicle coat(GO:0030126)	positive regulation of growth rate(GO:0040010)	retrograde vesicle-mediated transport, Golgi to ER(GO:0006890)	reproduction(GO:0000003)	secretion by cell(GO:0032940)	intra-Golgi vesicle-mediated transport(GO:0006891)	nematode larval development(GO:0002119)	protein binding(GO:0005515)	locomotion(GO:0040011)	receptor-mediated endocytosis(GO:0006898)	intracellular protein transport(GO:0006886)	structural molecule activity(GO:0005198)
112295	1	0	0	0	0	0	1	0	protein smu-2	embryo development ending in birth or egg hatching(GO:0009792)	nematode larval development(GO:0002119)	lipid metabolic process(GO:0006629)	mechanosensory behavior(GO:0007638)	muscle organ morphogenesis(GO:0048644)	locomotion(GO:0040011)	lipid storage(GO:0019915)	nucleus(GO:0005634)	neuron development(GO:0048666)
112308	1	0	0	0	0	0	1	0	coiled-coil domain-containing protein 12	embryo development ending in birth or egg hatching(GO:0009792)
112331	1	0	0	0	0	0	1	0	t-complex protein 1 subunit zeta	cytoplasm(GO:0005737)	hermaphrodite genitalia development(GO:0040035)	embryo development ending in birth or egg hatching(GO:0009792)	nematode larval development(GO:0002119)	ATP binding(GO:0005524)	determination of adult lifespan(GO:0008340)	locomotion(GO:0040011)	unfolded protein binding(GO:0051082)	protein refolding(GO:0042026)	growth(GO:0040007)
112338	1	0	0	0	0	0	1	0	protein dnj-13	hermaphrodite genitalia development(GO:0040035)	protein folding(GO:0006457)	heat shock protein binding(GO:0031072)	response to unfolded protein(GO:0006986)	cell part(GO:0044464)	unfolded protein binding(GO:0051082)	response to heat(GO:0009408)
112348	1	0	0	0	0	0	1	0	leucyl-trna synthetase	leucine-tRNA ligase activity(GO:0004823)	leucyl-tRNA aminoacylation(GO:0006429)	protein binding(GO:0005515)	ATP binding(GO:0005524)	cytosol(GO:0005829)
112366	1	0	0	0	0	0	1	0	tpa_inf: eukaryotic translation elongation factor 1a	translation elongation factor activity(GO:0003746)	translational elongation(GO:0006414)	GTP catabolic process(GO:0006184)	GTPase activity(GO:0003924)	cytoplasm(GO:0005737)	GTP binding(GO:0005525)
112370	1	0	0	0	0	0	1	0	general transcription factor iih subunit 2	protein binding(GO:0005515)	zinc ion binding(GO:0008270)	transcription from RNA polymerase II promoter(GO:0006366)	positive regulation of growth rate(GO:0040010)	regulation of transcription, DNA-dependent(GO:0006355)	locomotion(GO:0040011)	embryo development ending in birth or egg hatching(GO:0009792)	nematode larval development(GO:0002119)	body morphogenesis(GO:0010171)	catalytic activity(GO:0003824)	nucleus(GO:0005634)	DNA repair(GO:0006281)
112382	1	0	0	0	0	0	1	0	phosphoglycerate kinase	cytoplasm(GO:0005737)	phosphoglycerate kinase activity(GO:0004618)	phosphorylation(GO:0016310)	ATP binding(GO:0005524)	glycolysis(GO:0006096)
112389	1	0	0	0	0	0	1	0	pre-mrna-processing factor 19	ubiquitin-protein ligase activity(GO:0004842)	ubiquitin ligase complex(GO:0000151)	protein ubiquitination(GO:0016567)
112395	1	0	0	0	0	0	1	0	protein nol-5	hermaphrodite genitalia development(GO:0040035)	embryo development ending in birth or egg hatching(GO:0009792)	negative regulation of vulval development(GO:0040027)	positive regulation of growth rate(GO:0040010)	positive regulation of embryonic development(GO:0040019)	receptor-mediated endocytosis(GO:0006898)
112428	1	0	0	0	0	0	1	0	protein isoform a	integral to membrane(GO:0016021)	fatty-acyl-CoA binding(GO:0000062)	protein binding(GO:0005515)	transport(GO:0006810)
112452	1	0	0	0	0	0	1	0	brix domain-containing protein	translation(GO:0006412)	positive regulation of growth rate(GO:0040010)	RNA binding(GO:0003723)	nucleolus(GO:0005730)	ATP binding(GO:0005524)	nematode larval development(GO:0002119)	ribosome biogenesis(GO:0042254)	aminoacyl-tRNA ligase activity(GO:0004812)	receptor-mediated endocytosis(GO:0006898)
111202	0	1	0	0	0	0	1	0	t-complex protein 1 subunit gamma-like isoform 1	protein folding(GO:0006457)	cytoplasm(GO:0005737)	unfolded protein binding(GO:0051082)	ATP binding(GO:0005524)
111216	0	1	0	0	0	0	1	0	40s ribosomal protein s23	hermaphrodite genitalia development(GO:0040035)	embryo development ending in birth or egg hatching(GO:0009792)	nematode larval development(GO:0002119)	structural constituent of ribosome(GO:0003735)	molting cycle, collagen and cuticulin-based cuticle(GO:0018996)	small ribosomal subunit(GO:0015935)	determination of adult lifespan(GO:0008340)	growth(GO:0040007)	translation(GO:0006412)
111217	0	1	0	0	0	0	1	0	ribosomal protein s13	viral transcription(GO:0019083)	endocrine pancreas development(GO:0031018)	mRNA binding(GO:0003729)	nucleolus(GO:0005730)	growth(GO:0040007)	structural constituent of ribosome(GO:0003735)	translational elongation(GO:0006414)	cytosolic small ribosomal subunit(GO:0022627)	negative regulation of RNA splicing(GO:0033119)	nematode larval development(GO:0002119)	protein binding(GO:0005515)	translational termination(GO:0006415)	embryo development ending in birth or egg hatching(GO:0009792)
111218	0	1	0	0	0	0	1	0	methionine--trna mitochondrial	cytoplasm(GO:0005737)	embryo development ending in birth or egg hatching(GO:0009792)	cysteinyl-tRNA aminoacylation(GO:0006423)	methionyl-tRNA aminoacylation(GO:0006431)	ATP binding(GO:0005524)	reproduction(GO:0000003)	methionine-tRNA ligase activity(GO:0004825)	cysteine-tRNA ligase activity(GO:0004817)
111229	0	1	0	0	0	0	1	0	proteasome subunit alpha type 7-	reproduction(GO:0000003)	regulation of cellular amino acid metabolic process(GO:0006521)	positive regulation of ubiquitin-protein ligase activity involved in mitotic cell cycle(GO:0051437)	viral reproduction(GO:0016032)	positive regulation of growth rate(GO:0040010)	locomotion(GO:0040011)	negative regulation of ubiquitin-protein ligase activity involved in mitotic cell cycle(GO:0051436)	threonine-type endopeptidase activity(GO:0004298)	cytoplasm(GO:0005737)	proteasome core complex, alpha-subunit complex(GO:0019773)	embryo development ending in birth or egg hatching(GO:0009792)	identical protein binding(GO:0042802)	S phase of mitotic cell cycle(GO:0000084)	nematode larval development(GO:0002119)	M/G1 transition of mitotic cell cycle(GO:0000216)	anaphase-promoting complex-dependent proteasomal ubiquitin-dependent protein catabolic process(GO:0031145)	regulation of apoptotic process(GO:0042981)	mRNA metabolic process(GO:0016071)	nucleus(GO:0005634)	interspecies interaction between organisms(GO:0044419)	DNA damage response, signal transduction by p53 class mediator resulting in cell cycle arrest(GO:0006977)
111234	0	1	0	0	0	0	1	0	eukaryotic translation initiation factor 3 subunit f	translation initiation factor activity(GO:0003743)	translational initiation(GO:0006413)	cytosol(GO:0005829)	positive regulation of growth rate(GO:0040010)	determination of adult lifespan(GO:0008340)	hermaphrodite genitalia development(GO:0040035)	eukaryotic translation initiation factor 3 complex(GO:0005852)	body morphogenesis(GO:0010171)	nematode larval development(GO:0002119)	protein binding(GO:0005515)	receptor-mediated endocytosis(GO:0006898)	embryo development ending in birth or egg hatching(GO:0009792)
111239	0	1	0	0	0	0	1	0	density-regulated protein	translational initiation(GO:0006413)	translation initiation factor activity(GO:0003743)
111241	0	1	0	0	0	0	1	0	sh3-domain grb2-like 2	cytoplasm(GO:0005737)	protein binding(GO:0005515)	neuromuscular junction(GO:0031594)
111249	0	1	0	0	0	0	1	0	protein crt-1	programmed cell death(GO:0012501)	multicellular organismal reproductive process(GO:0048609)	defecation(GO:0030421)	calcium ion binding(GO:0005509)	protein folding(GO:0006457)	hemidesmosome assembly(GO:0031581)	nematode larval development(GO:0002119)	endoplasmic reticulum lumen(GO:0005788)	locomotion(GO:0040011)	unfolded protein binding(GO:0051082)	GO:0005529(GO:0005529)	response to stress(GO:0006950)
111255	0	1	0	0	0	0	1	0	pre-mrna-processing factor 40 homolog a-like	embryo development ending in birth or egg hatching(GO:0009792)	nematode larval development(GO:0002119)	oviposition(GO:0018991)	positive regulation of growth rate(GO:0040010)	receptor-mediated endocytosis(GO:0006898)
111259	0	1	0	0	0	0	1	0	translation initiation factor eif-1a	mitotic spindle elongation(GO:0000022)	translation initiation factor activity(GO:0003743)	translational initiation(GO:0006413)	cytosol(GO:0005829)	smoothened signaling pathway(GO:0007224)	positive regulation of growth rate(GO:0040010)	eukaryotic 43S preinitiation complex(GO:0016282)	reproduction(GO:0000003)	phagocytosis, engulfment(GO:0006911)	locomotion(GO:0040011)	receptor-mediated endocytosis(GO:0006898)	embryo development ending in birth or egg hatching(GO:0009792)	positive regulation of multicellular organism growth(GO:0040018)
111265	0	1	0	0	0	0	1	0	mitochondrial ribosomal protein l49	ribosome(GO:0005840)	structural constituent of ribosome(GO:0003735)	translation(GO:0006412)
111274	0	1	0	0	0	0	1	0	40s ribosomal protein s17	positive regulation of growth rate(GO:0040010)	structural constituent of ribosome(GO:0003735)	reproduction(GO:0000003)	translational elongation(GO:0006414)	cytosolic small ribosomal subunit(GO:0022627)	body morphogenesis(GO:0010171)	nematode larval development(GO:0002119)	ribosomal small subunit assembly(GO:0000028)	embryo development ending in birth or egg hatching(GO:0009792)	positive regulation of multicellular organism growth(GO:0040018)
111287	0	1	0	0	0	0	1	0	iron-sulfur cluster assembly enzyme mitochondrial-like	embryo development ending in birth or egg hatching(GO:0009792)	iron ion binding(GO:0005506)	iron-sulfur cluster assembly(GO:0016226)	growth(GO:0040007)	iron-sulfur cluster binding(GO:0051536)	nematode larval development(GO:0002119)
111290	0	1	0	0	0	0	1	0	vacuolar protein sorting-associated protein 28 homolog	hermaphrodite genitalia development(GO:0040035)	embryo development ending in birth or egg hatching(GO:0009792)	nematode larval development(GO:0002119)	protein catabolic process(GO:0030163)	positive regulation of growth rate(GO:0040010)	locomotion(GO:0040011)	ESCRT I complex(GO:0000813)	receptor catabolic process(GO:0032801)	protein transport(GO:0015031)
111301	0	1	0	0	0	0	1	0	protein hars- isoform b	cytoplasm(GO:0005737)	histidyl-tRNA aminoacylation(GO:0006427)	ATP binding(GO:0005524)	histidine-tRNA ligase activity(GO:0004821)
111316	0	1	0	0	0	0	1	0	cg11981-pa	cytoplasm(GO:0005737)	embryo development ending in birth or egg hatching(GO:0009792)	nematode larval development(GO:0002119)	proteasome core complex(GO:0005839)	reproduction(GO:0000003)	determination of adult lifespan(GO:0008340)	locomotion(GO:0040011)	response to DNA damage stimulus(GO:0006974)	nucleus(GO:0005634)	threonine-type endopeptidase activity(GO:0004298)	proteolysis involved in cellular protein catabolic process(GO:0051603)
111328	0	1	0	0	0	0	1	0	nadh dehydrogenase ubiquinone 1 alpha subcomplex subunit 13	positive regulation of embryonic development(GO:0040019)	integral to membrane(GO:0016021)	embryo development ending in birth or egg hatching(GO:0009792)	positive regulation of growth rate(GO:0040010)	nematode larval development(GO:0002119)
111344	0	1	0	0	0	0	1	0	NA
111345	0	1	0	0	0	0	1	0	h aca ribonucleoprotein complex subunit 3-like	nucleolus(GO:0005730)	embryo development ending in birth or egg hatching(GO:0009792)	nucleic acid binding(GO:0003676)	positive regulation of growth rate(GO:0040010)	rRNA processing(GO:0006364)	integral to membrane(GO:0016021)	ribonucleoprotein complex(GO:0030529)
111365	0	1	0	0	0	0	1	0	phosphate carrier protein	arsenite transport(GO:0015700)	transmembrane transport(GO:0055085)	positive regulation of growth rate(GO:0040010)	binding(GO:0005488)	determination of adult lifespan(GO:0008340)	integral to membrane(GO:0016021)	mitochondrial inner membrane(GO:0005743)	arsenite transmembrane transporter activity(GO:0015105)	hermaphrodite genitalia development(GO:0040035)	nematode larval development(GO:0002119)	embryo development ending in birth or egg hatching(GO:0009792)
111383	0	1	0	0	0	0	1	0	tyrosyl-trna synthetase	cytoplasm(GO:0005737)	tyrosyl-tRNA aminoacylation(GO:0006437)	tyrosine-tRNA ligase activity(GO:0004831)	ATP binding(GO:0005524)
111387	0	1	0	0	0	0	1	0	s-adenosylhomocysteine hydrolase	oxidation-reduction process(GO:0055114)	S-adenosylmethionine cycle(GO:0033353)	adenosylhomocysteinase activity(GO:0004013)	secretion by cell(GO:0032940)	one-carbon metabolic process(GO:0006730)	ketol-acid reductoisomerase activity(GO:0004455)	cellular amino acid biosynthetic process(GO:0008652)	body morphogenesis(GO:0010171)	nematode larval development(GO:0002119)	protein binding(GO:0005515)	locomotion(GO:0040011)	receptor-mediated endocytosis(GO:0006898)	embryo development ending in birth or egg hatching(GO:0009792)	cytoplasm(GO:0005737)	negative regulation of multicellular organism growth(GO:0040015)	cofactor binding(GO:0048037)
111391	0	1	0	0	0	0	1	0	nol5a protein	embryo development ending in birth or egg hatching(GO:0009792)	positive regulation of multicellular organism growth(GO:0040018)	positive regulation of growth rate(GO:0040010)	hermaphrodite genitalia development(GO:0040035)	nematode larval development(GO:0002119)
111408	0	1	0	0	0	0	1	0	protein dnj-30	protein folding(GO:0006457)	embryo development ending in birth or egg hatching(GO:0009792)	unfolded protein binding(GO:0051082)	heat shock protein binding(GO:0031072)
111409	0	1	0	0	0	0	1	0	protein djr-	response to toxin(GO:0009636)
111419	0	1	0	0	0	0	1	0	cathepsin f precursor	cysteine-type endopeptidase inhibitor activity(GO:0004869)	proteolysis(GO:0006508)	protein binding(GO:0005515)	cysteine-type endopeptidase activity(GO:0004197)
111421	0	1	0	0	0	0	1	0	26s protease regulatory subunit 6a	peptidase activity(GO:0008233)	DNA recombination(GO:0006310)	determination of adult lifespan(GO:0008340)	DNA repair(GO:0006281)	proteasome complex(GO:0000502)	reproduction(GO:0000003)	ATP binding(GO:0005524)	nematode larval development(GO:0002119)	ATPase activity(GO:0016887)	protein binding(GO:0005515)	blastocyst development(GO:0001824)	four-way junction helicase activity(GO:0009378)	protein catabolic process(GO:0030163)	cytoplasm(GO:0005737)	nucleus(GO:0005634)
111435	0	1	0	0	0	0	1	0	60s ribosomal protein l37-a	mitotic spindle elongation(GO:0000022)	translation(GO:0006412)	positive regulation of growth rate(GO:0040010)	metal ion binding(GO:0046872)	rRNA binding(GO:0019843)	structural constituent of ribosome(GO:0003735)	hermaphrodite genitalia development(GO:0040035)	nematode larval development(GO:0002119)	ribosome biogenesis(GO:0042254)	embryo development ending in birth or egg hatching(GO:0009792)	positive regulation of multicellular organism growth(GO:0040018)	cytosolic large ribosomal subunit(GO:0022625)
111436	0	1	0	0	0	0	1	0	kow domain-containing protein family protein	translation(GO:0006412)	ribosome(GO:0005840)	mitochondrion(GO:0005739)	growth(GO:0040007)	structural constituent of ribosome(GO:0003735)	reproduction(GO:0000003)	nematode larval development(GO:0002119)	protein binding(GO:0005515)	receptor-mediated endocytosis(GO:0006898)	embryo development ending in birth or egg hatching(GO:0009792)	RNA interference(GO:0016246)
111477	0	1	0	0	0	0	1	0	eukaryotic translation initiation factor 3 subunit c	eukaryotic translation initiation factor 3 complex(GO:0005852)	translational initiation(GO:0006413)	protein binding(GO:0005515)	reproduction(GO:0000003)	translation initiation factor activity(GO:0003743)	cytosol(GO:0005829)
111490	0	1	0	0	0	0	1	0	ubiquitin carboxyl-terminal hydrolase isozyme l5	cytoplasm(GO:0005737)	endopeptidase activity(GO:0004175)	protein deubiquitination(GO:0016579)	protein binding(GO:0005515)	proteasome regulatory particle(GO:0005838)	ubiquitin-dependent protein catabolic process(GO:0006511)	ubiquitin thiolesterase activity(GO:0004221)	omega peptidase activity(GO:0008242)
111515	0	1	0	0	0	0	1	0	beta like 1	identical protein binding(GO:0042802)
111516	0	1	0	0	0	0	1	0	translocon-associated protein gamma	integral to endoplasmic reticulum membrane(GO:0030176)	Sec61 translocon complex(GO:0005784)	cotranslational protein targeting to membrane(GO:0006613)
111519	0	1	0	0	0	0	1	0	proteasome subunit beta type 2	embryo development ending in birth or egg hatching(GO:0009792)	proteasome core complex(GO:0005839)	reproduction(GO:0000003)	determination of adult lifespan(GO:0008340)	threonine-type endopeptidase activity(GO:0004298)	proteolysis involved in cellular protein catabolic process(GO:0051603)
111524	0	1	0	0	0	0	1	0	purine nucleoside phosphorylase	purine-nucleoside phosphorylase activity(GO:0004731)	nucleoside metabolic process(GO:0009116)
111532	0	1	0	0	0	0	1	0	protein mago nashi	embryo development ending in birth or egg hatching(GO:0009792)	body morphogenesis(GO:0010171)	nematode larval development(GO:0002119)	feminization of hermaphroditic germ-line(GO:0040022)	gastrulation with mouth forming first(GO:0001703)	protein binding(GO:0005515)	RNA interference(GO:0016246)	positive regulation of growth rate(GO:0040010)	determination of adult lifespan(GO:0008340)	locomotion(GO:0040011)	nucleus(GO:0005634)
111539	0	1	0	0	0	0	1	0	malate dehydrogenase	cellular carbohydrate metabolic process(GO:0044262)	binding(GO:0005488)	L-malate dehydrogenase activity(GO:0030060)	malate metabolic process(GO:0006108)	tricarboxylic acid cycle(GO:0006099)
111540	0	1	0	0	0	0	1	0	cop9 signalosome complex subunit 4-like	cytokinesis(GO:0000910)	embryo development ending in birth or egg hatching(GO:0009792)	growth(GO:0040007)	hermaphrodite genitalia development(GO:0040035)	protein binding(GO:0005515)	nematode larval development(GO:0002119)	locomotion(GO:0040011)
111542	0	1	0	0	0	0	1	0	dna-binding protein	hydrolase activity(GO:0016787)	cellular process(GO:0009987)
111546	0	1	0	0	0	0	1	0	60s ribosomal protein l21	embryo development ending in birth or egg hatching(GO:0009792)	nematode larval development(GO:0002119)	ribosome(GO:0005840)	structural constituent of ribosome(GO:0003735)	protein binding(GO:0005515)	reproduction(GO:0000003)	growth(GO:0040007)	translation(GO:0006412)
111548	0	1	0	0	0	0	1	0	cell division cycle 40 homolog	nucleoplasm(GO:0005654)	RNA interference(GO:0016246)	regulation of cell proliferation(GO:0042127)	mRNA export from nucleus(GO:0006406)	growth(GO:0040007)	transferase activity(GO:0016740)	gonad development(GO:0008406)	mRNA 3'-end processing(GO:0031124)	inductive cell migration(GO:0040039)	catalytic step 2 spliceosome(GO:0071013)	nuclear mRNA splicing, via spliceosome(GO:0000398)	embryo development ending in birth or egg hatching(GO:0009792)	morphogenesis of an epithelium(GO:0002009)	termination of RNA polymerase II transcription(GO:0006369)	nematode larval development(GO:0002119)	regulation of meiosis(GO:0040020)	germ cell development(GO:0007281)	body morphogenesis(GO:0010171)	feminization of hermaphroditic germ-line(GO:0040022)	gastrulation with mouth forming first(GO:0001703)
111564	0	1	0	0	0	0	1	0	protein atn- isoform a	Z disc(GO:0030018)	cytoskeletal anchoring at plasma membrane(GO:0007016)	sarcomere organization(GO:0045214)	calcium ion binding(GO:0005509)	flight behavior(GO:0007629)	striated muscle dense body(GO:0055120)	actin filament bundle assembly(GO:0051017)	actin cytoskeleton reorganization(GO:0031532)	actin filament binding(GO:0051015)	identical protein binding(GO:0042802)	focal adhesion(GO:0005925)	mitosis(GO:0007067)	embryo development ending in birth or egg hatching(GO:0009792)
111572	0	1	0	0	0	0	1	0	protein ant-	peptidase activity(GO:0008233)	transmembrane transport(GO:0055085)	positive regulation of growth rate(GO:0040010)	determination of adult lifespan(GO:0008340)	positive regulation of apoptotic process(GO:0043065)	integral to membrane(GO:0016021)	mitochondrial inner membrane(GO:0005743)	collagen and cuticulin-based cuticle development(GO:0040002)	hermaphrodite genitalia development(GO:0040035)	adenine nucleotide transmembrane transporter activity(GO:0000295)	body morphogenesis(GO:0010171)	nematode larval development(GO:0002119)	protein binding(GO:0005515)	mitochondrion organization(GO:0007005)	receptor-mediated endocytosis(GO:0006898)	morphogenesis of an epithelium(GO:0002009)	embryo development ending in birth or egg hatching(GO:0009792)
111580	0	1	0	0	0	0	1	0	splicing factor 3b subunit 2	growth(GO:0040007)	hermaphrodite genitalia development(GO:0040035)	molting cycle, collagen and cuticulin-based cuticle(GO:0018996)	nematode larval development(GO:0002119)	protein binding(GO:0005515)	locomotion(GO:0040011)	nuclear mRNA splicing, via spliceosome(GO:0000398)	catalytic step 2 spliceosome(GO:0071013)	nucleoplasm(GO:0005654)	embryo development ending in birth or egg hatching(GO:0009792)	U12-type spliceosomal complex(GO:0005689)
111585	0	1	0	0	0	0	1	0	atp synthase subunit mitochondrial-like	proton-transporting ATP synthase complex, catalytic core F(1)(GO:0045261)	positive regulation of growth rate(GO:0040010)	plasma membrane ATP synthesis coupled proton transport(GO:0042777)	determination of adult lifespan(GO:0008340)	hydrogen ion transporting ATP synthase activity, rotational mechanism(GO:0046933)	reproduction(GO:0000003)	ATP binding(GO:0005524)	nematode larval development(GO:0002119)	protein binding(GO:0005515)	proton-transporting ATPase activity, rotational mechanism(GO:0046961)	ATP hydrolysis coupled proton transport(GO:0015991)	embryo development ending in birth or egg hatching(GO:0009792)
111587	0	1	0	0	0	0	1	0	small subunit ribosomal protein 7	transmembrane transport(GO:0055085)	translation(GO:0006412)	cytokinesis(GO:0000910)	rRNA processing(GO:0006364)	growth(GO:0040007)	structural constituent of ribosome(GO:0003735)	reproduction(GO:0000003)	cytosolic small ribosomal subunit(GO:0022627)	90S preribosome(GO:0030686)	ribosomal small subunit biogenesis(GO:0042274)	nematode larval development(GO:0002119)	protein binding(GO:0005515)	small-subunit processome(GO:0032040)	transporter activity(GO:0005215)	embryo development ending in birth or egg hatching(GO:0009792)	membrane(GO:0016020)
111589	0	1	0	0	0	0	1	0	peptidyl-prolyl cis-trans isomerase cwc27	protein folding(GO:0006457)	precatalytic spliceosome(GO:0071011)	protein peptidyl-prolyl isomerization(GO:0000413)	peptidyl-prolyl cis-trans isomerase activity(GO:0003755)	catalytic step 2 spliceosome(GO:0071013)
111591	0	1	0	0	0	0	1	0	probable atp-dependent rna helicase ddx27	nematode larval development(GO:0002119)	ATP-dependent helicase activity(GO:0008026)	nucleic acid binding(GO:0003676)	positive regulation of growth rate(GO:0040010)	ATP binding(GO:0005524)
111603	0	1	0	0	0	0	1	0	enhancer of rudimentary homolog	embryo development ending in birth or egg hatching(GO:0009792)	cell cycle(GO:0007049)	identical protein binding(GO:0042802)
111608	0	1	0	0	0	0	1	0	synaptic glycoprotein sc2	integral to membrane(GO:0016021)	cytoplasm(GO:0005737)	oxidoreductase activity, acting on the CH-CH group of donors(GO:0016627)	lipid metabolic process(GO:0006629)
111614	0	1	0	0	0	0	1	0	zinc finger in n-recognin family protein	ligase activity(GO:0016874)	iron ion binding(GO:0005506)	transport(GO:0006810)
111618	0	1	0	0	0	0	1	0	gtp-binding nuclear protein ran	chromatin(GO:0000785)	nucleoplasm(GO:0005654)	microtubule polymerization(GO:0046785)	growth(GO:0040007)	mitotic spindle organization(GO:0007052)	locomotion(GO:0040011)	melanosome(GO:0042470)	GTP binding(GO:0005525)	androgen receptor signaling pathway(GO:0030521)	cell division(GO:0051301)	protein export from nucleus(GO:0006611)	GTP catabolic process(GO:0006184)	DNA metabolic process(GO:0006259)	cytosol(GO:0005829)	nuclear pore(GO:0005643)	small GTPase mediated signal transduction(GO:0007264)	embryo development ending in birth or egg hatching(GO:0009792)	viral genome transport in host cell(GO:0046796)	mitosis(GO:0007067)	transcription coactivator activity(GO:0003713)	nematode larval development(GO:0002119)	viral infectious cycle(GO:0019058)	oogenesis(GO:0048477)	positive regulation of transcription, DNA-dependent(GO:0045893)	chromatin binding(GO:0003682)	GTPase activity(GO:0003924)	androgen receptor binding(GO:0050681)	RNA export from nucleus(GO:0006405)
111620	0	1	0	0	0	0	1	0	eukaryotic translation initiation factor 3 subunit m	cytoplasm(GO:0005737)	embryo development ending in birth or egg hatching(GO:0009792)	cell differentiation(GO:0030154)	translational initiation(GO:0006413)	protein binding(GO:0005515)	translation initiation factor activity(GO:0003743)	signalosome(GO:0008180)	oogenesis(GO:0048477)
111628	0	1	0	0	0	0	1	0	NA
111629	0	1	0	0	0	0	1	0	protein pdha- isoform b	pyruvate dehydrogenase (acetyl-transferring) activity(GO:0004739)	positive regulation of growth rate(GO:0040010)	oxidation-reduction process(GO:0055114)	glycolysis(GO:0006096)	mitochondrial matrix(GO:0005759)	receptor-mediated endocytosis(GO:0006898)	oogenesis(GO:0048477)	embryo development ending in birth or egg hatching(GO:0009792)
111252	0	0	1	0	0	0	1	0	26s proteasome non-atpase regulatory subunit 2	embryo development ending in birth or egg hatching(GO:0009792)	regulation of protein catabolic process(GO:0042176)	nematode larval development(GO:0002119)	binding(GO:0005488)	reproduction(GO:0000003)	determination of adult lifespan(GO:0008340)	enzyme regulator activity(GO:0030234)	proteasome complex(GO:0000502)	growth(GO:0040007)	regulation of catalytic activity(GO:0050790)
111297	0	0	1	0	0	0	1	0	peptidase family m3 containing protein	metalloendopeptidase activity(GO:0004222)	proteolysis(GO:0006508)
111319	0	0	1	0	0	0	1	0	diphthamide biosynthesis protein 1	cytoplasm(GO:0005737)	nematode larval development(GO:0002119)	peptidyl-diphthamide biosynthetic process from peptidyl-histidine(GO:0017183)	cell proliferation(GO:0008283)	protein binding(GO:0005515)	growth(GO:0040007)
111403	0	0	1	0	0	0	1	0	probable rna-binding protein 19	positive regulation of growth rate(GO:0040010)	nucleic acid binding(GO:0003676)	nucleolus(GO:0005730)	collagen and cuticulin-based cuticle development(GO:0040002)	hermaphrodite genitalia development(GO:0040035)	molting cycle, collagen and cuticulin-based cuticle(GO:0018996)	endonucleolytic cleavage involved in rRNA processing(GO:0000478)	vulval development(GO:0040025)	nucleotide binding(GO:0000166)	inductive cell migration(GO:0040039)	gonad development(GO:0008406)
111444	0	0	1	0	0	0	1	0	probable atp-dependent rna helicase ddx56	ATP-dependent RNA helicase activity(GO:0004004)	nucleic acid binding(GO:0003676)	nucleolus(GO:0005730)	identical protein binding(GO:0042802)	ATP binding(GO:0005524)
111552	0	0	1	0	0	0	1	0	pre-mrna-splicing factor atp-dependent rna helicase dhx15	RNA interference(GO:0016246)	regulation of cell proliferation(GO:0042127)	U12-type spliceosomal complex(GO:0005689)	positive regulation of growth rate(GO:0040010)	receptor-mediated endocytosis(GO:0006898)	mRNA processing(GO:0006397)	locomotion(GO:0040011)	nucleic acid binding(GO:0003676)	embryo development ending in birth or egg hatching(GO:0009792)	morphogenesis of an epithelium(GO:0002009)	RNA splicing(GO:0008380)	nematode larval development(GO:0002119)	regulation of meiosis(GO:0040020)	germ cell development(GO:0007281)	feminization of hermaphroditic germ-line(GO:0040022)	90S preribosome(GO:0030686)	ATP-dependent RNA helicase activity(GO:0004004)	ATP binding(GO:0005524)	rRNA processing(GO:0006364)	hermaphrodite genitalia development(GO:0040035)	mitochondrion(GO:0005739)
111598	0	0	1	0	0	0	1	0	pyruvate dehydrogenase e1 component subunit mitochondrial-like	embryo development ending in birth or egg hatching(GO:0009792)	protein binding(GO:0005515)	pyruvate dehydrogenase (acetyl-transferring) activity(GO:0004739)	positive regulation of growth rate(GO:0040010)	methylated-DNA-[protein]-cysteine S-methyltransferase activity(GO:0003908)	oxidation-reduction process(GO:0055114)	DNA repair(GO:0006281)
111671	0	0	1	0	0	0	1	0	pci domain-containing protein 2	reproduction(GO:0000003)	positive regulation of growth rate(GO:0040010)	locomotion(GO:0040011)	embryo development ending in birth or egg hatching(GO:0009792)	nematode larval development(GO:0002119)	regulation of cellular process(GO:0050794)	body morphogenesis(GO:0010171)
111757	0	0	1	0	0	0	1	0	dna-directed rna polymerase i subunit rpa1	DNA-directed RNA polymerase activity(GO:0003899)	transcription, DNA-dependent(GO:0006351)	DNA binding(GO:0003677)	DNA-directed RNA polymerase I complex(GO:0005736)	protein binding(GO:0005515)	zinc ion binding(GO:0008270)
111863	0	0	1	0	0	0	1	0	zinc finger protein	zinc ion binding(GO:0008270)
111872	0	0	1	0	0	0	1	0	polypeptide n-acetylgalactosaminyltransferase 5	integral to membrane(GO:0016021)	Golgi apparatus(GO:0005794)	inositol or phosphatidylinositol phosphatase activity(GO:0004437)	protein binding(GO:0005515)	transferase activity, transferring glycosyl groups(GO:0016757)	GO:0005529(GO:0005529)
112085	0	0	1	0	0	0	1	0	eukaryotic translation initiation factor 3 subunit d	translation initiation factor activity(GO:0003743)	translational initiation(GO:0006413)	positive regulation of growth rate(GO:0040010)	hermaphrodite genitalia development(GO:0040035)	eukaryotic translation initiation factor 3 complex(GO:0005852)	protein binding(GO:0005515)	locomotion(GO:0040011)	receptor-mediated endocytosis(GO:0006898)	embryo development ending in birth or egg hatching(GO:0009792)
112147	0	0	1	0	0	0	1	0	probable nadh dehydrogenase	quinone binding(GO:0048038)	transport(GO:0006810)	electron transport chain(GO:0022900)	photosynthesis, light reaction(GO:0019684)	NADH dehydrogenase (ubiquinone) activity(GO:0008137)	mitochondrion(GO:0005739)	hermaphrodite genitalia development(GO:0040035)	4 iron, 4 sulfur cluster binding(GO:0051539)	body morphogenesis(GO:0010171)	nematode larval development(GO:0002119)	respiratory chain(GO:0070469)	embryo development ending in birth or egg hatching(GO:0009792)	positive regulation of multicellular organism growth(GO:0040018)	iron ion binding(GO:0005506)
112161	0	0	1	0	0	0	1	0	39s ribosomal protein mitochondrial-like	ribosome(GO:0005840)	structural constituent of ribosome(GO:0003735)	translation(GO:0006412)
112162	0	0	1	0	0	0	1	0	nucleolar gtp-binding protein 1	negative regulation of DNA replication(GO:0008156)	reproduction(GO:0000003)	negative regulation of cell migration(GO:0030336)	protein binding(GO:0005515)	ferrous iron transmembrane transporter activity(GO:0015093)	ferrous iron transport(GO:0015684)	positive regulation of growth rate(GO:0040010)	protein stabilization(GO:0050821)	GTP binding(GO:0005525)	integral to membrane(GO:0016021)	GTP catabolic process(GO:0006184)	regulation of cyclin-dependent protein kinase activity(GO:0000079)	negative regulation of cell proliferation(GO:0008285)	negative regulation of cell-cell adhesion(GO:0022408)	embryo development ending in birth or egg hatching(GO:0009792)	nematode larval development(GO:0002119)	negative regulation of protein ubiquitination(GO:0031397)	perinuclear region of cytoplasm(GO:0048471)	GTPase activity(GO:0003924)	negative regulation of collagen binding(GO:0033342)	nucleus(GO:0005634)
112192	0	0	1	0	0	0	1	0	trna-dihydrouridine synthase	double-stranded RNA binding(GO:0003725)	flavin adenine dinucleotide binding(GO:0050660)	intracellular(GO:0005622)	tRNA dihydrouridine synthase activity(GO:0017150)	tRNA processing(GO:0008033)	oxidation-reduction process(GO:0055114)
112251	0	0	1	0	0	0	1	0	ribosomal rna small subunit methyltransferase nep1	cytoplasm(GO:0005737)	rRNA (pseudouridine) methyltransferase activity(GO:0070037)	nucleolus(GO:0005730)	embryo development ending in birth or egg hatching(GO:0009792)	nematode larval development(GO:0002119)	RNA binding(GO:0003723)	reproduction(GO:0000003)	rRNA processing(GO:0006364)	ribosomal small subunit biogenesis(GO:0042274)	growth(GO:0040007)
112304	0	0	1	0	0	0	1	0	cleavage and polyadenylation specificity factor subunit 1-like	mRNA polyadenylation(GO:0006378)	mRNA cleavage and polyadenylation specificity factor complex(GO:0005847)	RNA binding(GO:0003723)	mRNA cleavage(GO:0006379)
112330	0	0	1	0	0	0	1	0	vacuolar protein sorting-associated protein 72 homolog	regulation of transcription, DNA-dependent(GO:0006355)	negative regulation of vulval development(GO:0040027)	DNA binding(GO:0003677)	sequence-specific DNA binding transcription factor activity(GO:0003700)	nucleus(GO:0005634)
112349	0	0	1	0	0	0	1	0	cytosolic fe-s cluster assembly factor nubp1	metal ion binding(GO:0046872)	iron-sulfur cluster assembly(GO:0016226)	ATP binding(GO:0005524)	4 iron, 4 sulfur cluster binding(GO:0051539)	nucleoside-triphosphatase activity(GO:0017111)	cytosol(GO:0005829)
112371	0	0	1	0	0	0	1	0	heat shock protein 70-c	positive regulation of growth rate(GO:0040010)	protein secretion(GO:0009306)	calcium ion binding(GO:0005509)	protein folding(GO:0006457)	cell morphogenesis(GO:0000902)	reproduction(GO:0000003)	ATP binding(GO:0005524)	body morphogenesis(GO:0010171)	nematode larval development(GO:0002119)	endoplasmic reticulum lumen(GO:0005788)	ATPase activity(GO:0016887)	endoplasmic reticulum unfolded protein response(GO:0030968)	locomotion(GO:0040011)	embryo development ending in birth or egg hatching(GO:0009792)
112443	0	0	1	0	0	0	1	0	26s protease regulatory subunit 6b	cytoplasm(GO:0005737)	embryo development ending in birth or egg hatching(GO:0009792)	nematode larval development(GO:0002119)	peptidase activity(GO:0008233)	ATPase activity(GO:0016887)	protein catabolic process(GO:0030163)	ATP binding(GO:0005524)	reproduction(GO:0000003)	determination of adult lifespan(GO:0008340)	proteasome complex(GO:0000502)	DNA recombination(GO:0006310)	four-way junction helicase activity(GO:0009378)	DNA repair(GO:0006281)
