# Supplementary material for: Positive selection in development and growth rate regulation genes involved in species divergence of the genus Radix
Source: BMC Evol Biol. 2015 Aug 19;15:164. doi: 10.1186/s12862-015-0434-x (PMC4539673; doi:10.1186/s12862-015-0434-x)
Supplement: Additional file 5: — Results enrichment analyses. (XLSX 11 kb) [file 12862_2015_434_MOESM5_ESM.xlsx]

## Sheet: Tabelle1
		p=biological process
134 clusters with signs of positive selection (all species and all three selection tests) vs core orthologs
GO-ID	Term	Category	FDR	P-Value	#Test	#Ref	#notAnnotTest	#notAnnotRef	Over/Under
GO:0040007	growth	P	0.0167653	7.89234e-06	120	819	14	299	over
GO:0040008	regulation of growth	P	0.0167653	1.57225e-05	107	691	27	427	over
GO:0045927	positive regulation of growth	P	0.0167653	2.08325e-05	105	675	29	443	over
GO:0040010	positive regulation of growth rate	P	0.0167653	2.54921e-05	102	649	32	469	over
GO:0040009	regulation of growth rate	P	0.0167653	2.54921e-05	102	649	32	469	over
GO:0002119	nematode larval development	P	0.0327046	6.11822e-05	110	737	24	381	over
GO:0002164	larval development	P	0.0327046	6.63044e-05	110	738	24	380	over
GO:0009791	post-embryonic development	P	0.0399729	9.11697e-05	110	742	24	376	over
GO:0048518	positive regulation of biological process	P	0.0167653	2.24275e-05	108	705	26	413	over
112 clusters with signs of positive selection (all species, Paml and TreeSaap only) vs core orthologs
GO:0040008	regulation of growth	P	0.0301041	1.99441e-05	91	707	21	433	over
GO:0040007	growth	P	0.0301041	2.22556e-05	101	838	11	302	over
GO:0045927	positive regulation of growth	P	0.0355467	3.60331e-05	89	691	23	449	over
GO:0040010	positive regulation of growth rate	P	0.0451808	6.86986e-05	86	665	26	475	over
GO:0040009	regulation of growth rate	P	0.0451808	6.86986e-05	86	665	26	475	over
GO:0048518	positive regulation of biological process	P	0.0301041	2.2887e-05	92	721	20	419	over
22 clusters with signs of positive selection (based on R.balthica and MOTU3 only;MK-Test) vs core orthologs
ns
