# Supplementary material for: Positive selection in development and growth rate regulation genes involved in species divergence of the genus Radix
Source: BMC Evol Biol. 2015 Aug 19;15:164. doi: 10.1186/s12862-015-0434-x (PMC4539673; doi:10.1186/s12862-015-0434-x)
Supplement: Additional file 7: — Radix mt-genome primers. (XLS 36 kb) [file 12862_2015_434_MOESM7_ESM.xls]

## Sheet: Tabelle1
Radix motus-Primer
Primer	Sequence	Reference species	works for	Position mt genome R. balthica (bp)
Rm20F	AGCCGGGATACCTCGTCGATATG	MOTU 2/R. balthica	all MOTUs	13750-13772
Rm20R	GCACAGTCAAGGTACTGCGGC	MOTU 2/R. balthica	all MOTUs	619-639
Rm21F	AATTCTGCCCAGCGTTATTT	MOTU 2/R. balthica	MOTU 2, 3 + 5	592-611
Rm21R	CCCCCTAACCTAACAGGTCT	MOTU 2/R. balthica	MOTU 2, 3 + 5	1341-1360
Rm22F	ACCGGCGTAAGCCAGGTCAG	MOTU 2/R. balthica	MOTU 2 + 3	1017-1036
Rm22R	ACAATTACTACATCCCCCAGCCGA	MOTU 2/R. balthica	MOTU 2 + 3	2156-2179
Rm22/23F	CAGTCTAGTTTTGATTCTGG	MOTU 3	MOTU 3	1600-1619
Rm22/23R	CTTTGTTAACCTTGCTACC	MOTU 3	MOTU 3	2247-2265
Rm23F	TGTTTCTACTGTCCCTTTTACTTTG	MOTU 2/R. balthica	MOTU 2 + 3 + (1)	1842-1866
Rm23R	GCTCTTATAAAAGGAGCACCAA	MOTU 2/R. balthica	MOTU 2 + 3 + (1)	2764-2785
Rm24F	CTTTAGTTACTGCCGGGATTT	MOTU 2/R. balthica	MOTU 4 + 5	2371-2394
Rm24R	AAGTAAAATAAAAATTGGTTACTTCCA	MOTU 2/R. balthica	MOTU 4 + 5	3564-3590
Rm24Cfor	GATAAACTTACCAATACTTTC	MOTU 3	MOTU 2 + 3	2578-2598
Rm24Crev	CAACATCCCTCAGCAGAT	MOTU 3	MOTU 2 + 3	3666-3683
Rm25F	TTCTCCATGGAAGTAACCAATTT	MOTU 2/R. balthica	MOTU 5 + (1)	3557-3579
Rm25R	GCTTCACAAGCTGCAAAAGT	MOTU 2/R. balthica	MOTU 5 + (1)	4451-4470
Rm25Bfor	CAAATTCGAAAAGGGCCT	MOTU 3	MOTU 2 + 3	3463-3480
Rm25Brev	AGATAAACCCAAAGCTGC	MOTU 3	MOTU 2 + 3	4466-4483
Rm26F	TGCTCGTGGTGCATTCCCGC	MOTU 2/R. balthica	MOTU 2, 3, 4 + 5	4155-4174
Rm26R	TGGGTTGGTGCTTCCTTTTTCGTGT	MOTU 2/R. balthica	MOTU 2, 3, 4 + 5	5129-5153
Rm27F	GGGTACGTGTTACCCTGGGGTCAAATA	MOTU 2/R. balthica	MOTU 2 + 3	4917-4943
Rm27R	ACTCCAGTATCACTGATGGGCGGT	MOTU 2/R. balthica	MOTU 2 + 3	6075-6098
Rm28F	AGGAGCTTGCCCTATTGAAGAACC	MOTU 2/R. balthica	MOTU 2, 3 + 5 + (1)	5543-5566
Rm28R	AATTCGTTTTCGGATTTGAAGGCCA	MOTU 2/R. balthica	MOTU 2, 3 + 5 + (1)	6577-6601
Rm29F	AGACGCTGTCCCTGGTCGTC	MOTU 2/R. balthica	MOTU 2 + 3	6299-6318
Rm29R	AGAGCTGCCCATTTGGCCCC	MOTU 2/R. balthica	MOTU 2 + 3	7436-7455
Rm30F	TCGCATAAAATCTGCTTCGAT	MOTU 2/R. balthica	MOTU 2 + 3	7103-7123
Rm30R	ATCAAGTTTCGGCCTTGAAA	MOTU 2/R. balthica	MOTU 2 + 3	7832-7851
Rm31F	AGGGGCCAAATGGGCAGCTC	MOTU 2/R. balthica	MOTU 2, 3 + 5	7435-7454
Rm31R	AAGGTGCCAGCAGTTGCGGT	MOTU 2/R. balthica	MOTU 2, 3 + 5	8494-8513
Rm32F	TCCCCTAAAAGTAAAACTTACCGCCA	MOTU 2/R. balthica	MOTU 2, 3 + 4	8257-8282
Rm32R	AGGATGGCGTTGAAATAACACACAAA	MOTU 2/R. balthica	MOTU 2, 3 + 4	9387-9412
Rm33F	TGGCTCAAACCCACACTCAAATGG	MOTU 2/R. balthica	MOTU 2, 3 + 4 + (1)	8924-8947
Rm33R	AGCAGAAGATGTAACTCCATGGGCA	MOTU 2/R. balthica	MOTU 2, 3 + 4 + (1)	10091-10115
Rm34F	ACTACCTAAAGCTCATGTAGAAGCACC	MOTU 2/R. balthica	all MOTUs	9779-9805
Rm34R	AGGTGTAAGAATCACCTGAGCACATC	MOTU 2/R. balthica	all MOTUs	10956-10981
Rm35F	GTCTACAAAATGTCAGTACCAAGCTGC	MOTU 2/R. balthica	MOTU 2 + 3	10663-10689
Rm35R	GAACCCTCGAAAAAGCCTGAATCG	MOTU 2/R. balthica	MOTU 2 + 3	11682-11705
Rm36F	ACTAAATGGAATGGTTGTCGAGGCA	MOTU 2/R. balthica	MOTU 2, 3 + 4 + (1)	11369-11393
Rm36R	AACCCGTTCCGACTAAACCACA	MOTU 2/R. balthica	MOTU 2, 3 + 4 + (1)	12533-12554
Rm37F	GTGTTCGAGGTATAATCGGGTCTTCT	MOTU 2/R. balthica	MOTU 2 + 3	12006-12031
Rm37R	CCCCACCACCTGCTGGGTCA	MOTU 2/R. balthica	MOTU 2 + 3	13114-13133
Rm38F	TGATGTGGTTTAGTCGGAACGGG	MOTU 2/R. balthica	MOTU 2 + 3	12530-12552
Rm38R	CGGCAAAAATAGCAAATACGGCCCC	MOTU 2/R. balthica	MOTU 2 + 3	13601-13625
Rm39F	CAGCAGGTGGTGGGGATCCTA	MOTU 2/R. balthica	MOTU 2 + 3	13119-13139
Rm39R	CGGGAAAATGACGGGGAAGTGG	MOTU 2/R. balthica	MOTU 2 + 3	13905-13926
Rm40F	CAAAGGTACATTACTCAACC	MOTU 4/R. auricularia	MOTU 4 + (1)	4836-4855
Rm40R	TAGTACAAGGCACAGCTAAAG	MOTU 4/R. auricularia	MOTU 4 + (1)	5572-5592
Rm41F	TTTGTCAAGTTATTGATGC	MOTU 4/R. auricularia	MOTU 1 + 4	5674-5692
Rm41R	TTCAGGCTTATATTTTTACC	MOTU 4/R. auricularia	MOTU 1 + 4	7185-7204
Rm42F	TATAATAGGGTATCTAATCC	MOTU 4/R. auricularia + MOTU 5	MOTU 1, 4 + 5	8339-8358
Rm42R	CATCAAAGTTAGCAGCTTC	MOTU 4/R. auricularia + MOTU 5	MOTU 1, 4 + 5	9139-9157
Rm43F	CCTTTTGCATAAGTGTTTAAC	MOTU 5	MOTU 1, 4 + 5	144-164
Rm43R	GAACTCAGATCATGTAGG	MOTU 5	MOTU 1, 4 + 5	997-1014
Rm44F	GGTTAGATTATGGATGACTTG	MOTU 5	MOTU 5	3226-3246
Rm44R	TGATACTAATTCAGATTCACC	MOTU 5	MOTU 5	3967-3987
Rm45F	TTCTTTCATACCTATTGTTATCG	MOTU 5	MOTU 4 + 5	6392-6414
Rm45R	TCTTTGTGATTTGCTAGTTC	MOTU 5	MOTU 4 + 5	7513-7532
Rm47F	GTACTTTAGGAATAATTTATGC	MOTU 5	MOTU 5	13253-13274
Rm47R	GGTAATCAACATATCGACG	MOTU 5	MOTU 5	13759-13777
Rm49F	ATCTATTTAGCGGATTTGTTCC	MOTU 5	MOTU 5 + (1)	1248-1269
Rm49R	AAATAGCTGCTGTACCTCC	MOTU 5	MOTU 5 + (1)	2480-2500
Rm50F	GAATTATAACTTGTCTATGTG	MOTU 4/R. auricularia	MOTU 4 + (1)	3389-3409
Rm50R	ATCATATCGATGCCGAGG	MOTU 4/R. auricularia	MOTU 4 + (1)	4171-4188
Rm51F	CATACGACATCAACAAAATG	MOTU 4/R. auricularia	MOTU 1 + 4	10655-10674
Rm51R	ACTCTATCCCGCCTCAAC	MOTU 4/R. auricularia	MOTU 1 + 4	11585-11603
Rm52F	TATGTACTTCCTTGAGGTC	MOTU 5	MOTU 5	4880-4900
Rm52R	TACTAATGCGTGGTCATG	MOTU 5	MOTU 5	5847-5864
Rm54F	AGTTGGTCTAAGTTGAGG	MOTU 4/R. auricularia	MOTU 4 + (1)	7040-7057
Rm54R	TTGCGGTCATACCTTAATG	MOTU 4/R. auricularia	MOTU 4 + (1)	8482-8500
Rm55F	TCAATAGGTGCAGTATTTGC	MOTU 5	MOTU 5 + (1)	13595-13614
Rm55R	CTATGAAAGTCAGGAGGGAG	MOTU 5	MOTU 5 + (1)	13943-13962
Rm56F	ATGCTGTCCCAGGTCGTC	MOTU 1	MOTU (1)	6303-6320
Rm56R	CTTTAACACTTACTGTACGAT	MOTU 1	MOTU (1)	7349-7369
Rm57F	TTCTTTAGAGCATCTTATAAC	MOTU 1	MOTU (1)	10343-10363
Rm57R	ATTCATCAGCTATTCAAGGC	MOTU 1	MOTU (1)	10917-10936
Rm58F	TTCATAGTTTGTGACCTCGATGTTG	MOTU 4/R. auricularia	MOTU 4	917-941
Rm58R	TAGTAAGTGCTGCCAATGTTAATAC	MOTU 4/R. auricularia	MOTU 4	2270-2290
Rm59F	GAAATAATAGTTGTAGTAGTAAATC	MOTU 5	MOTU 5	11242-11266
Rm59R	AACAAAGATAAGCCAGTACCAAC	MOTU 5	MOTU 5	12544-12566
Rm60F	TGATCGTATATTTCTTAATGGC	MOTU 5	MOTU 5	8775-8796
Rm60R	TACTAACCCTATGTGTGCAAC	MOTU 5	MOTU 5	9879-9899
Rm61F	CAGCAACATGGGTACCGTG	MOTU 5	MOTU 5	10626-10644
Rm61R	TCAACATCAATGAAACCCGTTC	MOTU 5	MOTU 5	11305-11326
Rm62F	GAGTCTGAGTTAGTGTCAGG	MOTU 4/R. auricularia	MOTU 4	3927-3946
Rm62R	GACCTACAGAAAAGCTACCTC	MOTU 4/R. auricularia	MOTU 4	4986-5006
Rm63F	GCGTTCTATTCCATCTAAG	MOTU 4/R. auricularia	MOTU 4	5335-5353
Rm63R	GTAGCACTAGTGCATGATC	MOTU 4/R. auricularia	MOTU 4	5804-5822
Rm64F	GATAGCCGTAAGTTGGCC	MOTU 4/R. auricularia	MOTU 4	6900-6917
Rm64R	TGTACAGCCCTTCAAGATC	MOTU 4/R. auricularia	MOTU 4	7376-7394
