# Supplementary material for: Positive selection in development and growth rate regulation genes involved in species divergence of the genus Radix
Source: BMC Evol Biol. 2015 Aug 19;15:164. doi: 10.1186/s12862-015-0434-x (PMC4539673; doi:10.1186/s12862-015-0434-x)
Supplement: Additional file 8: — Annotations and evolutionary models of the clusters used for phylogenetic inference. (XLSX 10 kb) [file 12862_2015_434_MOESM8_ESM.xlsx]

## Sheet: Tabelle1
ClusterID	cluster length	annotation	Evolutionary model with the lowest BIC score as obtained by MEGA and implemented in BEAUTi
111229	750	gi|17508491|ref|NP_492360.1|Protein PAS-4 [Caenorhabditis elegans]	TN93+G
111303	609	gi|17506247|ref|NP_491869.1|Protein MDT-18 [Caenorhabditis elegans]	HKY
111316	616	gi|17535357|ref|NP_494913.1|Protein PBS-3 [Caenorhabditis elegans]	HKY+G
111516	549	gi|17543180|ref|NP_500198.1|Protein TRAP-3 [Caenorhabditis elegans]	HKY
111532	450	gi|17508591|ref|NP_493025.1|Protein MAG-1 [Caenorhabditis elegans]	TN93
111587	579	gi|308500177|ref|XP_003112274.1|CRE-RPS-7 protein [Caenorhabditis remanei]	HKY
111744	642	gi|17533037|ref|NP_495707.1|Protein RPL-10 [Caenorhabditis elegans]	HKY
111763	741	gi|17561328|ref|NP_506376.1|Protein F53F4.10 [Caenorhabditis elegans]	HKY
111803	667	gi|17560866|ref|NP_505219.1|Protein F41E6.9 [Caenorhabditis elegans]	HKY
111862	562	gi|17555658|ref|NP_499676.1|Protein HPO-21 [Caenorhabditis elegans]	HKY
111896	751	gi|17552214|ref|NP_497835.1|Protein C16C10.2 [Caenorhabditis elegans]	HKY
111898	624	gi|17542014|ref|NP_501167.1|Protein RPS-8 [Caenorhabditis elegans]	TN93
111938	504	gi|17508927|ref|NP_493228.1|Protein PFD-3 [Caenorhabditis elegans]	HKY
111945	528	gi|21362847|sp|O44480.2|RL18A_CAEELRecName: Full=60S ribosomal protein L18a	HKY
112037	793	gi|17540418|ref|NP_501361.1|Protein ISP-1 [Caenorhabditis elegans]	HKY
112088	760	gi|17509649|ref|NP_493387.1|Protein W09C5.1 [Caenorhabditis elegans]	HKY+G
112298	624	gi|17555194|ref|NP_498595.1|Protein T20H4.5 [Caenorhabditis elegans]	TN93
112308	475	gi|17544034|ref|NP_500212.1|Protein Y69A2AR.21 [Caenorhabditis elegans]	HKY
112366	1383	gi|17552884|ref|NP_498520.1|Protein EEF-1A.1 [Caenorhabditis elegans]	TN93+G
112392	531	gi|17534573|ref|NP_496338.1|Protein F59E10.3 [Caenorhabditis elegans]	HKY
112433	471	gi|71987387|ref|NP_001023158.1|Protein UBC-9 [Caenorhabditis elegans]	HKY
112446	459	gi|71981876|ref|NP_001021956.1|Protein SOD-1, isoform a [Caenorhabditis elegans]	TN93
112449	768	gi|17543866|ref|NP_502575.1|Protein Y62E10A.10 [Caenorhabditis elegans]	HKY
			GTR+G+I
